# Supplementary material for: Effects of Silibinin on Delaying Aging in Drosophila melanogaster
Source: Antioxidants (Basel). 2025 Jan 27;14(2):147. doi: 10.3390/antiox14020147 (PMC11851952; doi:10.3390/antiox14020147)
Supplement: Supplementary file 1 [file antioxidants-14-00147-s001.zip]

Archive with 5 entries (5 files):
- Supplementary dataset S1 The 74 genes upregulated in the SIL-treated groups compared with control groups.xlsx
- Supplementary dataset S2 The 50 genes downregulated in the SIL-treated groups compared with control groups.xlsx
- Supplementary dataset S3 The GO analysis of differentially expressed genes between the flies treated with or without SIL.xlsx
- Supplementary dataset S4 The KEGG pathway analysis of differentially expressed genes between the flies treated with or without SIL.xlsx
- Supplementary Figure S1.pdf
