# Supplementary material for: Effects of Silibinin on Delaying Aging in Drosophila melanogaster
Source: Antioxidants (Basel). 2025 Jan 27;14(2):147. doi: 10.3390/antiox14020147 (PMC11851952; doi:10.3390/antiox14020147)
Supplement: Supplementary file 1 [file antioxidants-14-00147-s001.zip › Supplementary dataset S1 The 74 genes upregulated in the SIL-treated groups compared with control groups.xlsx]

## Sheet: Sheet1
The 74 genes upregulated in the SIL-treated groups compared with control groups
No	gene_id	gene_name	oldsily_group	old_group	log2FoldChange	P value
1	FBgn0040106	lectin-21Cb	369.247	41.3142	3.16379	1.52609e-25
2	FBgn0036778	Cyp312a1	12465.8	2283.41	2.4487	2.9863e-22
3	FBgn0034871	CG3906	10859.9	3761.18	1.52975	1.22733e-14
4	FBgn0036285	toe	4359.44	1514.73	1.52497	1.55243e-13
5	FBgn0039203	CG13618	6687.26	1853.87	1.85093	5.1822e-13
6	FBgn0039038	CG6688	380.061	114.962	1.72385	1.71874e-12
7	FBgn0032381	Mal-B1	3071.83	1036.83	1.56692	4.77475e-12
8	FBgn0030859	CG12990	3443.28	1019.96	1.7552	4.06968e-11
9	FBgn0033304	Cyp6a13	2587.56	1169.83	1.14538	4.38468e-10
10	FBgn0004427	LysD	18825.8	6651.27	1.50097	4.52314e-10
11	FBgn0004425	LysB	1276.51	418.899	1.60706	1.54894e-09
12	FBgn0264272	mwh	633.944	309.793	1.03234	3.68286e-09
13	FBgn0015010	Ag5r	11592	5073.97	1.19199	4.40912e-09
14	FBgn0011603	ine	3022.41	1248.68	1.27529	1.02104e-08
15	FBgn0267408	AOX1	32445	9382.53	1.78994	1.83049e-08
16	FBgn0034817	Art7	690.63	297.316	1.21572	5.34024e-08
17	FBgn0041712	yellow-d	4712.72	1653.36	1.51118	6.90219e-08
18	FBgn0039296	CG10420	698.445	273.257	1.35408	1.0523e-07
19	FBgn0033775	Cyp9h1	836.823	345.405	1.27648	1.88934e-07
20	FBgn0030990	CG7556	2473.78	1205.37	1.03723	2.46149e-07
21	FBgn0031654	Jon25Bii	3825.38	862.431	2.14898	4.73335e-07
22	FBgn0034553	CG9993	647.329	217.216	1.57456	4.85986e-07
23	FBgn0033271	CG8708	896.615	412.915	1.1187	4.904e-07
24	FBgn0030998	CG14195	916.967	282.338	1.69965	4.98398e-07
25	FBgn0031514	OtopLb	1520.94	659.154	1.20594	9.6441e-07
26	FBgn0025621	CG16989	5146.52	2070.89	1.3133	1.01099e-06
27	FBgn0051634	Oatp26F	231.464	85.1788	1.44251	1.08419e-06
28	FBgn0029975	spidey	7526.59	3753.22	1.00393	1.13177e-06
29	FBgn0023197	Jon74E	5978.29	1917.19	1.64065	1.17043e-06
30	FBgn0027794	Lrpprc2	2387.27	1017.71	1.22996	1.51562e-06
31	FBgn0264709	lncRNA:CR43978	152.854	60.2211	1.34634	2.08535e-06
32	FBgn0038958	CG13857	55.1452	9.85263	2.48396	2.30018e-06
33	FBgn0033710	CG17739	5587.16	2500.04	1.16012	2.81575e-06
34	FBgn0030949	Cyp308a1	93.3685	26.5563	1.81653	3.50931e-06
35	FBgn0259716	CG42370	990.984	439.027	1.17466	3.5225e-06
36	FBgn0263322	CG43403	198.27	64.7704	1.61142	4.55996e-06
37	FBgn0030223	CG2111	677.593	332.823	1.02547	4.81266e-06
38	FBgn0030289	GCS1	1744.94	830.133	1.0717	5.12583e-06
39	FBgn0004133	blow	1590	705.867	1.17139	6.35367e-06
40	FBgn0038613	Vha100-4	785.305	344.966	1.1858	7.1863e-06
41	FBgn0003733	tor	351.082	171.375	1.03479	8.06779e-06
42	FBgn0031726	Cyp6a16	230.865	88.7716	1.38002	8.35556e-06
43	FBgn0030339	Cyp28c1	415.071	162.733	1.35115	8.61096e-06
44	FBgn0028490	CG31705	15869.1	7031.98	1.1742	1.00483e-05
45	FBgn0029906	xit	530.461	239.24	1.14901	1.26978e-05
46	FBgn0040340	TRAM	3411.57	1517.16	1.16905	1.27722e-05
47	FBgn0010391	Gtp-bp	4452.35	2185.31	1.02673	1.56617e-05
48	FBgn0033814	Qsox1	7423.76	3679.52	1.01258	1.66122e-05
49	FBgn0031735	CG11029	374.715	150.865	1.31252	2.42774e-05
50	FBgn0030367	Cyp311a1	994.924	462.124	1.10627	2.83506e-05
51	FBgn0031055	et	704.108	332.948	1.08009	3.63907e-05
52	FBgn0020764	Alas	14243.8	6262.82	1.18544	4.0183e-05
53	FBgn0038660	CG14291	271.191	101.837	1.41315	4.1085e-05
54	FBgn0052447	CG32447	179.224	75.7703	1.24185	4.46822e-05
55	FBgn0030837	CG8661	635.164	286.077	1.14966	4.58978e-05
56	FBgn0267145	lncRNA:CR45585	187.982	79.3996	1.24505	5.08812e-05
57	FBgn0030858	IntS2	1386.05	679.749	1.02776	5.20539e-05
58	FBgn0037627	CG13318	306.65	126.045	1.28268	5.3256e-05
59	FBgn0035203	CG9149	1499.07	706.177	1.08616	6.5526e-05
60	FBgn0031077	THADA	567.503	281.856	1.01002	7.60997e-05
61	FBgn0034067	CG8399	3176.4	1547.27	1.0376	8.30151e-05
62	FBgn0005670	Cyp4d1	575.244	272.32	1.07896	0.000112074
63	FBgn0052271	CG32271	165.647	74.3822	1.15452	0.000115361
64	FBgn0034406	Jheh3	4103.04	1760.47	1.22068	0.00016189
65	FBgn0051235	CG31235	121.532	47.7605	1.34895	0.00016381
66	FBgn0024897	b6	122.197	42.8517	1.51263	0.000169399
67	FBgn0036024	CG18180	6621.98	2654.05	1.319	0.000228314
68	FBgn0034552	CG17999	196.673	76.7897	1.35511	0.000460654
69	FBgn0028543	NimB2	6872.39	3290.32	1.06257	0.000481413
70	FBgn0041004	CG17715	101.197	20.6489	2.29085	0.000523279
71	FBgn0038309	Amt	119.966	47.691	1.32995	0.000546661
72	FBgn0020906	Jon25Bi	2170.61	806.596	1.42799	0.000610121
73	FBgn0034612	CG10505	183.678	82.9644	1.14579	0.000786286
74	FBgn0038095	Cyp304a1	482.426	230.015	1.06841	0.000827807
Note: 1.53E-25 represents multiplying 1.53 by a numerical value, which is 10 to the negative 25th power.
