# Supplementary material for: Effects of Silibinin on Delaying Aging in Drosophila melanogaster
Source: Antioxidants (Basel). 2025 Jan 27;14(2):147. doi: 10.3390/antiox14020147 (PMC11851952; doi:10.3390/antiox14020147)
Supplement: Supplementary file 1 [file antioxidants-14-00147-s001.zip › Supplementary dataset S2 The 50 genes downregulated in the SIL-treated groups compared with control groups.xlsx]

## Sheet: Sheet1
The 50 genes downregulated in the SIL-treated groups compared with control groups
No	gene_id	gene_name	oldsily_group	old_group	log2FoldChange	P value
1	FBgn0028396	TotA	521.795	4331.67	-3.0534	2.00717e-14
2	FBgn0028415	Met75Cb	269.318	893.983	-1.73104	6.68447e-14
3	FBgn0053258	CG33258	1265.23	3374.1	-1.4149	1.45723e-11
4	FBgn0051832	CG31832	92.3609	405.812	-2.13354	4.92363e-11
5	FBgn0033927	CR10102	1014.01	2437.01	-1.26503	9.46231e-10
6	FBgn0028987	Spn28F	438.49	1210.1	-1.4639	3.6839e-09
7	FBgn0040735	CG16836	289.729	810.381	-1.48329	4.24663e-09
8	FBgn0283480	Alp2	1528.19	6022.42	-1.9786	5.54495e-09
9	FBgn0031701	TotM	126.972	451.454	-1.83089	1.83105e-08
10	FBgn0035089	Phk-3	289.66	807.009	-1.47794	5.23175e-08
11	FBgn0053265	Muc68E	245.056	749.376	-1.6121	8.76788e-08
12	FBgn0038074	Gnmt	826.464	2578.15	-1.64153	1.41127e-07
13	FBgn0033926	Arc1	12898.3	27226.1	-1.07782	2.02373e-07
14	FBgn0053983	obst-H	5.8012	66.2796	-3.51153	7.6986e-07
15	FBgn0040582	CG5791	322.255	1055.24	-1.71096	1.22142e-06
16	FBgn0011669	Mst57Db	347.483	820.727	-1.23939	1.34288e-06
17	FBgn0044810	TotX	51.7684	222.151	-2.09858	1.50411e-06
18	FBgn0030824	CG5070	14.3736	365.974	-4.66992	2.83425e-06
19	FBgn0040653	IM4	867.941	2418.5	-1.4784	3.09764e-06
20	FBgn0035412	CG14957	45.6574	133.685	-1.54634	4.79605e-06
21	FBgn0036948	CG7298	323.625	989.959	-1.61263	7.82615e-06
22	FBgn0031470	CG18557	314.097	689.115	-1.13382	1.68252e-05
23	FBgn0043530	Obp51a	1507.83	3948	-1.38859	1.86728e-05
24	FBgn0034329	IM1	801.433	2714.83	-1.75998	2.21047e-05
25	FBgn0025583	IM2	2790.87	7174.05	-1.36199	2.2429e-05
26	FBgn0259951	Sfp24Ba	67.2821	180.755	-1.42456	3.03981e-05
27	FBgn0040733	CG15068	236.065	680.369	-1.52628	3.33059e-05
28	FBgn0053530	Acp53C14c	46.5438	111.725	-1.26123	3.72961e-05
29	FBgn0265541	CR44391	49.8175	142.539	-1.51769	3.78111e-05
30	FBgn0027584	CG4757	295.998	1149.2	-1.95689	4.04982e-05
31	FBgn0261989	CG42807	2696.88	8872.75	-1.71804	4.49575e-05
32	FBgn0261853	CG42782	10.5804	42.4524	-2.00071	4.61523e-05
33	FBgn0032162	CG4592	307.45	701.147	-1.18852	5.63604e-05
34	FBgn0033659	Damm	831.594	1705.72	-1.03617	0.000112078
35	FBgn0040736	IM3	2048.1	5558.79	-1.44038	0.000120233
36	FBgn0265367	lncRNA:CR44308	5.43826	29.8595	-2.45102	0.000140666
37	FBgn0044812	TotC	168.605	1305.5	-2.95315	0.000175565
38	FBgn0033234	MFS12	432.503	1014.03	-1.22901	0.000189229
39	FBgn0028945	CG7631	73.8115	160.247	-1.1164	0.000210822
40	FBgn0265346	lncRNA:CR44300	66.4315	140.526	-1.08117	0.000242946
41	FBgn0039521	CG5402	1379.86	3211.86	-1.21876	0.000266998
42	FBgn0034328	IM23	823.422	1884.42	-1.19427	0.000366041
43	FBgn0052106	CG32106	228.745	598.104	-1.38615	0.000417048
44	FBgn0067905	IM14	25.7749	87.77	-1.76627	0.000484506
45	FBgn0031930	CG7025	78.1068	188.792	-1.27315	0.000490906
46	FBgn0259968	Sfp60F	947.147	2012.85	-1.08752	0.000528433
47	FBgn0054034	CG34034	1739.9	4169.88	-1.26093	0.000695256
48	FBgn0264787	lncRNA:CR44017	52.3137	118.399	-1.17661	0.000821521
49	FBgn0083936	Acp54A1	17.8147	70.6146	-1.9878	0.000877234
50	FBgn0052283	Drsl3	13.2743	61.5475	-2.20912	0.000890447
Note: 2.01E-14 represents multiplying 2.01 by a numerical value, which is 10 to the negative 14th power.
