# Supplementary material for: Effects of Silibinin on Delaying Aging in Drosophila melanogaster
Source: Antioxidants (Basel). 2025 Jan 27;14(2):147. doi: 10.3390/antiox14020147 (PMC11851952; doi:10.3390/antiox14020147)
Supplement: Supplementary file 1 [file antioxidants-14-00147-s001.zip › Supplementary dataset S3 The GO analysis of differentially expressed genes between the flies treated with or without SIL.xlsx]

## Sheet: Sheet1
The GO analysis of differentially expressed genes between the flies treated with or without SIL
Category	GO ID	Description	Gene Ratio	P value	Gene ID	Gene Name	Count	Up	Up_Gene_id	Down	Down_Gene_id
BP	GO:0009617	response to bacterium	16/100	1.45728e-09	FBgn0028396/FBgn0033304/FBgn0004427/FBgn0004425/FBgn0031701/FBgn0035089/FBgn0044810/FBgn0040653/FBgn0034329/FBgn0025583/FBgn0031055/FBgn0040736/FBgn0044812/FBgn0034328/FBgn0028543/FBgn0067905	TotA/Cyp6a13/LysD/LysB/TotM/Phk-3/TotX/IM4/IM1/IM2/et/IM3/TotC/IM23/NimB2/IM14	16	5	FBgn0033304/FBgn0004427/FBgn0004425/FBgn0031055/FBgn0028543	11	FBgn0028396/FBgn0031701/FBgn0035089/FBgn0044810/FBgn0040653/FBgn0034329/FBgn0025583/FBgn0040736/FBgn0044812/FBgn0034328/FBgn0067905
BP	GO:0009607	response to biotic stimulus	17/100	5.65271e-08	FBgn0028396/FBgn0033304/FBgn0004427/FBgn0004425/FBgn0031701/FBgn0035089/FBgn0044810/FBgn0040653/FBgn0034329/FBgn0025583/FBgn0031055/FBgn0040736/FBgn0044812/FBgn0034328/FBgn0028543/FBgn0067905/FBgn0052283	TotA/Cyp6a13/LysD/LysB/TotM/Phk-3/TotX/IM4/IM1/IM2/et/IM3/TotC/IM23/NimB2/IM14/Drsl3	17	5	FBgn0033304/FBgn0004427/FBgn0004425/FBgn0031055/FBgn0028543	12	FBgn0028396/FBgn0031701/FBgn0035089/FBgn0044810/FBgn0040653/FBgn0034329/FBgn0025583/FBgn0040736/FBgn0044812/FBgn0034328/FBgn0067905/FBgn0052283
BP	GO:0043207	response to external biotic stimulus	17/100	5.65271e-08	FBgn0028396/FBgn0033304/FBgn0004427/FBgn0004425/FBgn0031701/FBgn0035089/FBgn0044810/FBgn0040653/FBgn0034329/FBgn0025583/FBgn0031055/FBgn0040736/FBgn0044812/FBgn0034328/FBgn0028543/FBgn0067905/FBgn0052283	TotA/Cyp6a13/LysD/LysB/TotM/Phk-3/TotX/IM4/IM1/IM2/et/IM3/TotC/IM23/NimB2/IM14/Drsl3	17	5	FBgn0033304/FBgn0004427/FBgn0004425/FBgn0031055/FBgn0028543	12	FBgn0028396/FBgn0031701/FBgn0035089/FBgn0044810/FBgn0040653/FBgn0034329/FBgn0025583/FBgn0040736/FBgn0044812/FBgn0034328/FBgn0067905/FBgn0052283
BP	GO:0051707	response to other organism	17/100	5.65271e-08	FBgn0028396/FBgn0033304/FBgn0004427/FBgn0004425/FBgn0031701/FBgn0035089/FBgn0044810/FBgn0040653/FBgn0034329/FBgn0025583/FBgn0031055/FBgn0040736/FBgn0044812/FBgn0034328/FBgn0028543/FBgn0067905/FBgn0052283	TotA/Cyp6a13/LysD/LysB/TotM/Phk-3/TotX/IM4/IM1/IM2/et/IM3/TotC/IM23/NimB2/IM14/Drsl3	17	5	FBgn0033304/FBgn0004427/FBgn0004425/FBgn0031055/FBgn0028543	12	FBgn0028396/FBgn0031701/FBgn0035089/FBgn0044810/FBgn0040653/FBgn0034329/FBgn0025583/FBgn0040736/FBgn0044812/FBgn0034328/FBgn0067905/FBgn0052283
BP	GO:0006952	defense response	16/100	1.59797e-06	FBgn0028396/FBgn0033304/FBgn0004427/FBgn0004425/FBgn0031701/FBgn0044810/FBgn0040653/FBgn0034329/FBgn0025583/FBgn0031055/FBgn0040736/FBgn0044812/FBgn0034328/FBgn0028543/FBgn0067905/FBgn0052283	TotA/Cyp6a13/LysD/LysB/TotM/TotX/IM4/IM1/IM2/et/IM3/TotC/IM23/NimB2/IM14/Drsl3	16	5	FBgn0033304/FBgn0004427/FBgn0004425/FBgn0031055/FBgn0028543	11	FBgn0028396/FBgn0031701/FBgn0044810/FBgn0040653/FBgn0034329/FBgn0025583/FBgn0040736/FBgn0044812/FBgn0034328/FBgn0067905/FBgn0052283
BP	GO:0045087	innate immune response	10/100	6.59839e-05	FBgn0028396/FBgn0031701/FBgn0044810/FBgn0040653/FBgn0034329/FBgn0025583/FBgn0040736/FBgn0044812/FBgn0034328/FBgn0067905	TotA/TotM/TotX/IM4/IM1/IM2/IM3/TotC/IM23/IM14	10	0		10	FBgn0028396/FBgn0031701/FBgn0044810/FBgn0040653/FBgn0034329/FBgn0025583/FBgn0040736/FBgn0044812/FBgn0034328/FBgn0067905
BP	GO:0006614	SRP-dependent cotranslational protein targeting to membrane	3/100	0.000186768	FBgn0039296/FBgn0040340/FBgn0010391	CG10420/TRAM/Gtp-bp	3	3	FBgn0039296/FBgn0040340/FBgn0010391	0
BP	GO:0042742	defense response to bacterium	9/100	0.000258542	FBgn0028396/FBgn0033304/FBgn0004427/FBgn0004425/FBgn0031701/FBgn0031055/FBgn0040736/FBgn0034328/FBgn0028543	TotA/Cyp6a13/LysD/LysB/TotM/et/IM3/IM23/NimB2	9	5	FBgn0033304/FBgn0004427/FBgn0004425/FBgn0031055/FBgn0028543	4	FBgn0028396/FBgn0031701/FBgn0040736/FBgn0034328
BP	GO:0006613	cotranslational protein targeting to membrane	3/100	0.000293286	FBgn0039296/FBgn0040340/FBgn0010391	CG10420/TRAM/Gtp-bp	3	3	FBgn0039296/FBgn0040340/FBgn0010391	0
BP	GO:0034605	cellular response to heat	4/100	0.000432162	FBgn0028396/FBgn0031701/FBgn0044810/FBgn0044812	TotA/TotM/TotX/TotC	4	0		4	FBgn0028396/FBgn0031701/FBgn0044810/FBgn0044812
CC	GO:0044432	endoplasmic reticulum part	13/93	1.28203e-05	FBgn0036778/FBgn0033304/FBgn0039296/FBgn0033775/FBgn0030949/FBgn0030289/FBgn0030339/FBgn0029906/FBgn0010391/FBgn0030367/FBgn0031077/FBgn0034406/FBgn0038095	Cyp312a1/Cyp6a13/CG10420/Cyp9h1/Cyp308a1/GCS1/Cyp28c1/xit/Gtp-bp/Cyp311a1/THADA/Jheh3/Cyp304a1	13	13	FBgn0036778/FBgn0033304/FBgn0039296/FBgn0033775/FBgn0030949/FBgn0030289/FBgn0030339/FBgn0029906/FBgn0010391/FBgn0030367/FBgn0031077/FBgn0034406/FBgn0038095	0
CC	GO:0005789	endoplasmic reticulum membrane	12/93	2.65616e-05	FBgn0036778/FBgn0033304/FBgn0033775/FBgn0030949/FBgn0030289/FBgn0030339/FBgn0029906/FBgn0010391/FBgn0030367/FBgn0031077/FBgn0034406/FBgn0038095	Cyp312a1/Cyp6a13/Cyp9h1/Cyp308a1/GCS1/Cyp28c1/xit/Gtp-bp/Cyp311a1/THADA/Jheh3/Cyp304a1	12	12	FBgn0036778/FBgn0033304/FBgn0033775/FBgn0030949/FBgn0030289/FBgn0030339/FBgn0029906/FBgn0010391/FBgn0030367/FBgn0031077/FBgn0034406/FBgn0038095	0
CC	GO:0042175	nuclear outer membrane-endoplasmic reticulum membrane network	12/93	3.15324e-05	FBgn0036778/FBgn0033304/FBgn0033775/FBgn0030949/FBgn0030289/FBgn0030339/FBgn0029906/FBgn0010391/FBgn0030367/FBgn0031077/FBgn0034406/FBgn0038095	Cyp312a1/Cyp6a13/Cyp9h1/Cyp308a1/GCS1/Cyp28c1/xit/Gtp-bp/Cyp311a1/THADA/Jheh3/Cyp304a1	12	12	FBgn0036778/FBgn0033304/FBgn0033775/FBgn0030949/FBgn0030289/FBgn0030339/FBgn0029906/FBgn0010391/FBgn0030367/FBgn0031077/FBgn0034406/FBgn0038095	0
CC	GO:0098827	endoplasmic reticulum subcompartment	12/93	3.15324e-05	FBgn0036778/FBgn0033304/FBgn0033775/FBgn0030949/FBgn0030289/FBgn0030339/FBgn0029906/FBgn0010391/FBgn0030367/FBgn0031077/FBgn0034406/FBgn0038095	Cyp312a1/Cyp6a13/Cyp9h1/Cyp308a1/GCS1/Cyp28c1/xit/Gtp-bp/Cyp311a1/THADA/Jheh3/Cyp304a1	12	12	FBgn0036778/FBgn0033304/FBgn0033775/FBgn0030949/FBgn0030289/FBgn0030339/FBgn0029906/FBgn0010391/FBgn0030367/FBgn0031077/FBgn0034406/FBgn0038095	0
CC	GO:0005791	rough endoplasmic reticulum	2/93	0.0108764	FBgn0040340/FBgn0010391	TRAM/Gtp-bp	2	2	FBgn0040340/FBgn0010391	0
CC	GO:0030867	rough endoplasmic reticulum membrane	1/93	0.0809225	FBgn0010391	Gtp-bp	1	1	FBgn0010391	0
CC	GO:0005797	Golgi medial cisterna	1/93	0.0886494	FBgn0033271	CG8708	1	1	FBgn0033271	0
CC	GO:0032039	integrator complex	1/93	0.111446	FBgn0030858	IntS2	1	1	FBgn0030858	0
CC	GO:0000220	vacuolar proton-transporting V-type ATPase, V0 domain	1/93	0.12633	FBgn0038613	Vha100-4	1	1	FBgn0038613	0
CC	GO:0005788	endoplasmic reticulum lumen	1/93	0.12633	FBgn0039296	CG10420	1	1	FBgn0039296	0
MF	GO:0004497	monooxygenase activity	9/95	3.86989e-07	FBgn0036778/FBgn0033304/FBgn0033775/FBgn0030949/FBgn0031726/FBgn0030339/FBgn0030367/FBgn0005670/FBgn0038095	Cyp312a1/Cyp6a13/Cyp9h1/Cyp308a1/Cyp6a16/Cyp28c1/Cyp311a1/Cyp4d1/Cyp304a1	9	9	FBgn0036778/FBgn0033304/FBgn0033775/FBgn0030949/FBgn0031726/FBgn0030339/FBgn0030367/FBgn0005670/FBgn0038095	0
MF	GO:0005506	iron ion binding	10/95	6.91702e-07	FBgn0036778/FBgn0033304/FBgn0267408/FBgn0033775/FBgn0030949/FBgn0031726/FBgn0030339/FBgn0030367/FBgn0005670/FBgn0038095	Cyp312a1/Cyp6a13/AOX1/Cyp9h1/Cyp308a1/Cyp6a16/Cyp28c1/Cyp311a1/Cyp4d1/Cyp304a1	10	10	FBgn0036778/FBgn0033304/FBgn0267408/FBgn0033775/FBgn0030949/FBgn0031726/FBgn0030339/FBgn0030367/FBgn0005670/FBgn0038095	0
MF	GO:0020037	heme binding	9/95	1.92992e-06	FBgn0036778/FBgn0033304/FBgn0033775/FBgn0030949/FBgn0031726/FBgn0030339/FBgn0030367/FBgn0005670/FBgn0038095	Cyp312a1/Cyp6a13/Cyp9h1/Cyp308a1/Cyp6a16/Cyp28c1/Cyp311a1/Cyp4d1/Cyp304a1	9	9	FBgn0036778/FBgn0033304/FBgn0033775/FBgn0030949/FBgn0031726/FBgn0030339/FBgn0030367/FBgn0005670/FBgn0038095	0
MF	GO:0046906	tetrapyrrole binding	9/95	2.05441e-06	FBgn0036778/FBgn0033304/FBgn0033775/FBgn0030949/FBgn0031726/FBgn0030339/FBgn0030367/FBgn0005670/FBgn0038095	Cyp312a1/Cyp6a13/Cyp9h1/Cyp308a1/Cyp6a16/Cyp28c1/Cyp311a1/Cyp4d1/Cyp304a1	9	9	FBgn0036778/FBgn0033304/FBgn0033775/FBgn0030949/FBgn0031726/FBgn0030339/FBgn0030367/FBgn0005670/FBgn0038095	0
MF	GO:0016705	oxidoreductase activity, acting on paired donors, with incorporation or reduction of molecular oxygen	9/95	1.19013e-05	FBgn0036778/FBgn0033304/FBgn0033775/FBgn0030949/FBgn0031726/FBgn0030339/FBgn0030367/FBgn0005670/FBgn0038095	Cyp312a1/Cyp6a13/Cyp9h1/Cyp308a1/Cyp6a16/Cyp28c1/Cyp311a1/Cyp4d1/Cyp304a1	9	9	FBgn0036778/FBgn0033304/FBgn0033775/FBgn0030949/FBgn0031726/FBgn0030339/FBgn0030367/FBgn0005670/FBgn0038095	0
MF	GO:0048037	cofactor binding	12/95	0.000110323	FBgn0036778/FBgn0033304/FBgn0267408/FBgn0038074/FBgn0033775/FBgn0030949/FBgn0031726/FBgn0030339/FBgn0030367/FBgn0020764/FBgn0005670/FBgn0038095	Cyp312a1/Cyp6a13/AOX1/Gnmt/Cyp9h1/Cyp308a1/Cyp6a16/Cyp28c1/Cyp311a1/Alas/Cyp4d1/Cyp304a1	12	11	FBgn0036778/FBgn0033304/FBgn0267408/FBgn0033775/FBgn0030949/FBgn0031726/FBgn0030339/FBgn0030367/FBgn0020764/FBgn0005670/FBgn0038095	1	FBgn0038074
MF	GO:0004175	endopeptidase activity	10/95	0.00312306	FBgn0031654/FBgn0023197/FBgn0259716/FBgn0031470/FBgn0037627/FBgn0033659/FBgn0052271/FBgn0028945/FBgn0036024/FBgn0020906	Jon25Bii/Jon74E/CG42370/CG18557/CG13318/Damm/CG32271/CG7631/CG18180/Jon25Bi	10	7	FBgn0031654/FBgn0023197/FBgn0259716/FBgn0037627/FBgn0052271/FBgn0036024/FBgn0020906	3	FBgn0031470/FBgn0033659/FBgn0028945
MF	GO:0008061	chitin binding	5/95	0.00352115	FBgn0053258/FBgn0053265/FBgn0053983/FBgn0035412/FBgn0036948	CG33258/Muc68E/obst-H/CG14957/CG7298	5	0		5	FBgn0053258/FBgn0053265/FBgn0053983/FBgn0035412/FBgn0036948
MF	GO:0004252	serine-type endopeptidase activity	7/95	0.00596442	FBgn0031654/FBgn0023197/FBgn0031470/FBgn0037627/FBgn0052271/FBgn0036024/FBgn0020906	Jon25Bii/Jon74E/CG18557/CG13318/CG32271/CG18180/Jon25Bi	7	6	FBgn0031654/FBgn0023197/FBgn0037627/FBgn0052271/FBgn0036024/FBgn0020906	1	FBgn0031470
MF	GO:0015926	glucosidase activity	2/95	0.00618483	FBgn0032381/FBgn0030289	Mal-B1/GCS1	2	2	FBgn0032381/FBgn0030289	0
Note: 1.46E-09 represents multiplying 1.46 by a numerical value, which is 10 to the negative 95th power.
