# Supplementary material for: Effects of Silibinin on Delaying Aging in Drosophila melanogaster
Source: Antioxidants (Basel). 2025 Jan 27;14(2):147. doi: 10.3390/antiox14020147 (PMC11851952; doi:10.3390/antiox14020147)
Supplement: Supplementary file 1 [file antioxidants-14-00147-s001.zip › Supplementary dataset S4 The KEGG pathway analysis of differentially expressed genes between the flies treated with or without SIL.xlsx]

## Sheet: Sheet1
The KEGG pathway analysis of differentially expressed genes between the flies treated with or without SIL
KEGG ID	Description	GeneRatio	P value	gene ID	gene Name	KEGG ID	Count	Up	Up_Gene_id	Down	Down_Gene_id
dme04624	Toll and Imd signaling pathway	5/26	0.000396166	FBgn0040653/FBgn0034329/FBgn0025583/FBgn0040736/FBgn0052283	IM4/IM1/IM2/IM3/Drsl3	dme:Dmel_CG15231/dme:Dmel_CG18108/dme:Dmel_CG18106/dme:Dmel_CG16844/dme:Dmel_CG32283	5	0		5	FBgn0040653/FBgn0034329/FBgn0025583/FBgn0040736/FBgn0052283
dme00260	Glycine, serine and threonine metabolism	2/26	0.019186	FBgn0038074/FBgn0020764	Gnmt/Alas	dme:Dmel_CG6188/dme:Dmel_CG3017	2	1	FBgn0020764	1	FBgn0038074
dme04141	Protein processing in endoplasmic reticulum	4/26	0.0226392	FBgn0039296/FBgn0030990/FBgn0030289/FBgn0040340	CG10420/CG7556/GCS1/TRAM	dme:Dmel_CG10420/dme:Dmel_CG7556/dme:Dmel_CG1597/dme:Dmel_CG11642	4	4	FBgn0039296/FBgn0030990/FBgn0030289/FBgn0040340	0
dme00071	Fatty acid degradation	2/26	0.0280259	FBgn0032162/FBgn0035203	CG4592/CG9149	dme:Dmel_CG4592/dme:Dmel_CG9149	2	1	FBgn0035203	1	FBgn0032162
dme00510	N-Glycan biosynthesis	2/26	0.0346671	FBgn0030289/FBgn0029906	GCS1/xit	dme:Dmel_CG1597/dme:Dmel_CG4542	2	2	FBgn0030289/FBgn0029906	0
dme01212	Fatty acid metabolism	2/26	0.06858	FBgn0029975/FBgn0035203	spidey/CG9149	dme:Dmel_CG1444/dme:Dmel_CG9149	2	2	FBgn0029975/FBgn0035203	0
dme00062	Fatty acid elongation	1/26	0.121108	FBgn0029975	spidey	dme:Dmel_CG1444	1	1	FBgn0029975	0
dme00531	Glycosaminoglycan degradation	1/26	0.121108	FBgn0038660	CG14291	dme:Dmel_CG14291	1	1	FBgn0038660	0
dme00650	Butanoate metabolism	1/26	0.128189	FBgn0035203	CG9149	dme:Dmel_CG9149	1	1	FBgn0035203	0
dme00730	Thiamine metabolism	1/26	0.149105	FBgn0283480	Alp2	dme:Dmel_CG3290	1	0		1	FBgn0283480
dme00380	Tryptophan metabolism	1/26	0.16278	FBgn0035203	CG9149	dme:Dmel_CG9149	1	1	FBgn0035203	0
dme00512	Mucin type O-glycan biosynthesis	1/26	0.169539	FBgn0033271	CG8708	dme:Dmel_CG8708	1	1	FBgn0033271	0
dme03060	Protein export	1/26	0.176244	FBgn0010391	Gtp-bp	dme:Dmel_CG2522	1	1	FBgn0010391	0
dme01040	Biosynthesis of unsaturated fatty acids	1/26	0.182898	FBgn0029975	spidey	dme:Dmel_CG1444	1	1	FBgn0029975	0
dme00900	Terpenoid backbone biosynthesis	1/26	0.19605	FBgn0035203	CG9149	dme:Dmel_CG9149	1	1	FBgn0035203	0
dme00981	Insect hormone biosynthesis	1/26	0.20255	FBgn0034406	Jheh3	dme:Dmel_CG15106	1	1	FBgn0034406	0
dme00500	Starch and sucrose metabolism	1/26	0.234297	FBgn0032381	Mal-B1	dme:Dmel_CG14934	1	1	FBgn0032381	0
dme00280	Valine, leucine and isoleucine degradation	1/26	0.240499	FBgn0035203	CG9149	dme:Dmel_CG9149	1	1	FBgn0035203	0
dme00630	Glyoxylate and dicarboxylate metabolism	1/26	0.240499	FBgn0035203	CG9149	dme:Dmel_CG9149	1	1	FBgn0035203	0
dme00310	Lysine degradation	1/26	0.246653	FBgn0035203	CG9149	dme:Dmel_CG9149	1	1	FBgn0035203	0
